# Supplementary material for: LysM receptors in Coffea arabica: Identification, characterization, and gene expression in response to Hemileia vastatrix
Source: PLoS One. 2022 Feb 10;17(2):e0258838. doi: 10.1371/journal.pone.0258838 (PMC8830669; doi:10.1371/journal.pone.0258838)
Supplement: S1 Table — (XLSX) [file pone.0258838.s008.xlsx]

## Sheet: CEBiP
# BLASTP 2.3.0+			Candidate sequences by phylogenetic analysis
# Query: Os-CEBiP	# Database: /webfs/projectdirs/zome/blast/phytozome/12.1.6/Proteomes/453.fullHeader
query id	subject id	% identity	alignment length	mismatches	gap opens,	q. start	q. end	s. start	s. end	evalue,	bit score
Os-CEBiP	evm.model.Scaffold_1196.90 (1 of 2) PTHR33734:SF5 - LYSM DOMAIN-CONTAINING GPI-ANCHORED PROTEIN 2	42.258	310	162	7	37	331	40	347	3.99e-62	206
Os-CEBiP	evm.model.Scaffold_506.17 (1 of 3) PTHR23354:SF75 - LYSM DOMAIN-CONTAINING GPI-ANCHORED PROTEIN 1	35.622	233	138	7	92	315	93	322	1.59e-31	124
Os-CEBiP	evm.model.Scaffold_1856.2 (1 of 3) PTHR23354:SF75 - LYSM DOMAIN-CONTAINING GPI-ANCHORED PROTEIN 1	34.764	233	140	7	92	315	98	327	1.14e-30	122
Os-CEBiP	evm.model.Scaffold_439.212 (1 of 2) PTHR33734:SF5 - LYSM DOMAIN-CONTAINING GPI-ANCHORED PROTEIN 2	35.385	260	132	11	86	316	26	278	6.13e-27	110
# BLAST processed 1 queries
# 12 hits found*	*Total number of sequences returned by the BLASTP search, only the sequences selected on the basis of e-value ≤ 10-5, extracellular region containing Lysine motif (LysM) and GPI anchor are shown.

## Sheet: LYK5
# BLASTP 2.3.0+			Candidate sequences by phylogenetic analysis
# Query: At-LYK5	# Database: /webfs/projectdirs/zome/blast/phytozome/12.1.6/Proteomes/453.fullHeader
query id	subject id	% identity	alignment length	mismatches	gap opens,	q. start,	q. end,	s. start,	s. end,	evalue,	bit score
At-LYK5	evm.model.Scaffold_952.320 (1 of 6) PTHR27001:SF174 - LYSM DOMAIN RECEPTOR-LIKE KINASE 4	40.819	659	354	16	6	651	4	639	2.49e-139	426
At-LYK5	evm.model.Scaffold_612.376 (1 of 6) PTHR27001:SF174 - LYSM DOMAIN RECEPTOR-LIKE KINASE 4	40.516	659	356	16	6	651	4	639	1.71e-138	424
At-LYK5	evm.model.Scaffold_1841.91 (1 of 2) PTHR27001:SF183 - PROTEIN LYK5	58.631	336	115	5	349	662	339	672	2.43e-128	399
At-LYK5	evm.model.Scaffold_628.522 (1 of 2) PTHR27001:SF183 - PROTEIN LYK5	58.036	336	117	5	349	662	339	672	1.18e-127	397
At-LYK5	evm.model.Scaffold_1805.113 (1 of 4) K13429 - chitin elicitor receptor kinase 1 (CERK1)	37.458	299	176	5	360	651	293	587	8.55e-62	219
At-LYK5	evm.model.Scaffold_539.592 (1 of 4) K13429 - chitin elicitor receptor kinase 1 (CERK1)	37.793	299	175	5	360	651	523	817	1.07e-61	222
At-LYK5	evm.model.Scaffold_2627.64 (1 of 4) PF00069//PF01476 - Protein kinase domain (Pkinase) // LysM domain (LysM)	41.275	298	160	7	355	644	328	618	1.82e-57	207
At-LYK5	evm.model.Scaffold_2658.204 (1 of 4) PF00069//PF01476 - Protein kinase domain (Pkinase) // LysM domain (LysM)	40.94	298	161	7	355	644	328	618	6.3e-57	206
At-LYK5	evm.model.Scaffold_352.302 (1 of 2) PTHR27001:SF102 - LYSM DOMAIN RECEPTOR-LIKE KINASE 3	35.35	314	185	6	354	651	336	647	1.49e-55	202
At-LYK5	evm.model.Scaffold_462.277 (1 of 2) PTHR27001:SF102 - LYSM DOMAIN RECEPTOR-LIKE KINASE 3	34.713	314	187	6	354	651	302	613	6.84e-55	200
# BLAST processed 1 queries
# 117 hits found*	* Total number of sequences returned by the BLASTP search, only the sequences selected on the basis of e-value ≤ 10-5, extracellular region containing Lysine motif (LysM) and transmembrane domain are shown.

## Sheet: CERK1
# BLASTP 2.3.0+			Candidate sequences by phylogenetic analysis
# Query: At-CERK1	# Database: /webfs/projectdirs/zome/blast/phytozome/12.1.6/Proteomes/453.fullHeader
query id	subject id	% identity	alignment length	mismatches	gap opens,	q. start,	q. end,	s. start,	s. end,	evalue,	bit score
At-CERK1	evm.model.Scaffold_539.592 (1 of 4) K13429 - chitin elicitor receptor kinase 1 (CERK1)	56.109	622	258	7	2	617	222	834	0	657
At-CERK1	evm.model.Scaffold_476.38 (1 of 4) K13429 - chitin elicitor receptor kinase 1 (CERK1)	57.261	606	242	9	18	617	25	619	0	655
At-CERK1	evm.model.Scaffold_2193.164 (1 of 4) K13429 - chitin elicitor receptor kinase 1 (CERK1)	57.546	603	239	9	21	617	28	619	0	652
At-CERK1	evm.model.Scaffold_1805.113 (1 of 4) K13429 - chitin elicitor receptor kinase 1 (CERK1)	55.145	622	248	7	2	616	6	603	0	645
At-CERK1	evm.model.Scaffold_608.131 (1 of 40) K04733 - interleukin-1 receptor-associated kinase 4 (IRAK4)	36.102	626	342	17	7	606	13	606	5.17e-100	321
At-CERK1	evm.model.Scaffold_608.648 (1 of 2414) 2.7.11.1 - Non-specific serine/threonine protein kinase / Threonine-specific protein kinase	35.229	633	353	17	7	617	13	610	6.72e-95	308
At-CERK1	evm.model.Scaffold_352.302 (1 of 2) PTHR27001:SF102 - LYSM DOMAIN RECEPTOR-LIKE KINASE 3	44.377	329	168	7	304	617	336	664	5.28e-82	275
At-CERK1	evm.model.Scaffold_462.277 (1 of 2) PTHR27001:SF102 - LYSM DOMAIN RECEPTOR-LIKE KINASE 3	44.073	329	169	7	304	617	302	630	5.3e-82	274
At-CERK1	evm.model.Scaffold_612.376 (1 of 6) PTHR27001:SF174 - LYSM DOMAIN RECEPTOR-LIKE KINASE 4	39.203	301	163	8	310	601	350	639	2.88e-55	201
At-CERK1	evm.model.Scaffold_952.320 (1 of 6) PTHR27001:SF174 - LYSM DOMAIN RECEPTOR-LIKE KINASE 4	38.333	300	165	8	310	600	350	638	3.77e-54	197
At-CERK1	evm.model.Scaffold_628.522 (1 of 2) PTHR27001:SF183 - PROTEIN LYK5	33.639	327	181	7	303	601	343	661	3.9e-51	189
At-CERK1	evm.model.Scaffold_628.522 (1 of 2) PTHR27001:SF183 - PROTEIN LYK5	35.606	132	79	5	66	195	85	212	4.18e-12	70.1
At-CERK1	evm.model.Scaffold_1841.91 (1 of 2) PTHR27001:SF183 - PROTEIN LYK5	33.639	327	181	7	303	601	343	661	1.29e-50	187
At-CERK1	evm.model.Scaffold_1841.91 (1 of 2) PTHR27001:SF183 - PROTEIN LYK5	35.938	128	76	5	66	191	85	208	6.44e-12	69.3
# BLAST processed 1 queries
# 107 hits found*	* Total number of sequences returned by the BLASTP search, only the sequences selected on the basis of e-value ≤ 10-5, extracellular region containing Lysine motif (LysM) and transmembrane domain are shown.

## Sheet: LYK4
# BLASTP 2.3.0+			Candidate sequences by phylogenetic analysis
# Query: At-LYK4	# Database: /webfs/projectdirs/zome/blast/phytozome/12.1.6/Proteomes/453.fullHeader
query id	subject id	% identity	alignment length	mismatches	gap opens,	q. start,	q. end,	s. start,	s. end,	evalue,	bit score
At-LYK4	evm.model.Scaffold_952.320 (1 of 6) PTHR27001:SF174 - LYSM DOMAIN RECEPTOR-LIKE KINASE 4	46.154	624	292	10	22	608	23	639	7.01e-153	459
At-LYK4	evm.model.Scaffold_612.376 (1 of 6) PTHR27001:SF174 - LYSM DOMAIN RECEPTOR-LIKE KINASE 4	46.154	624	292	10	22	608	23	639	1.57e-152	458
At-LYK4	evm.model.Scaffold_1841.91 (1 of 2) PTHR27001:SF183 - PROTEIN LYK5	39.506	324	145	5	336	610	342	663	1.92e-56	204
At-LYK4	evm.model.Scaffold_628.522 (1 of 2) PTHR27001:SF183 - PROTEIN LYK5	39.198	324	146	5	336	610	342	663	2.44e-56	204
At-LYK4	evm.model.Scaffold_638.859 (1 of 2414) 2.7.11.1 - Non-specific serine/threonine protein kinase / Threonine-specific protein kinase	29.412	612	379	15	32	601	24	624	6.42e-54	196
At-LYK4	evm.model.Scaffold_2627.64 (1 of 4) PF00069//PF01476 - Protein kinase domain (Pkinase) // LysM domain (LysM)	37.898	314	162	9	318	601	308	618	3.5e-41	159
At-LYK4	evm.model.Scaffold_2658.204 (1 of 4) PF00069//PF01476 - Protein kinase domain (Pkinase) // LysM domain (LysM)	37.261	314	164	9	318	601	308	618	2.06e-40	156
At-LYK4	evm.model.Scaffold_2193.164 (1 of 4) K13429 - chitin elicitor receptor kinase 1 (CERK1)	33.226	310	177	7	332	612	298	606	5.4e-37	146
At-LYK4	evm.model.Scaffold_476.38 (1 of 4) K13429 - chitin elicitor receptor kinase 1 (CERK1)	33.226	310	177	7	332	612	298	606	5.82e-37	146
At-LYK4	evm.model.Scaffold_608.131 (1 of 40) K04733 - interleukin-1 receptor-associated kinase 4 (IRAK4)	36.226	265	136	7	378	610	337	600	4.31e-35	140
At-LYK4	evm.model.Scaffold_352.302 (1 of 2) PTHR27001:SF102 - LYSM DOMAIN RECEPTOR-LIKE KINASE 3	34.496	258	136	5	386	610	392	649	1.2e-34	140
At-LYK4	evm.model.Scaffold_462.277 (1 of 2) PTHR27001:SF102 - LYSM DOMAIN RECEPTOR-LIKE KINASE 3	34.109	258	137	5	386	610	358	615	2.71e-34	138
At-LYK4	evm.model.Scaffold_539.592 (1 of 4) K13429 - chitin elicitor receptor kinase 1 (CERK1)	31.935	310	179	8	333	611	512	820	2.29e-32	134
At-LYK4	evm.model.Scaffold_1805.113 (1 of 4) K13429 - chitin elicitor receptor kinase 1 (CERK1)	31.613	310	180	7	333	611	282	590	2.84e-31	129
# BLAST processed 1 queries
# 112 hits found*	* Total number of sequences returned by the BLASTP search, only the sequences selected on the basis of e-value ≤ 10-5, extracellular region containing Lysine motif (LysM) and transmembrane domain are shown.
